# Supplementary material for: Modeling environmental risk factors of autism in mice induces IBD-related gut microbial dysbiosis and hyperserotonemia
Source: Mol Brain. 2017 Apr 20;10:14. doi: 10.1186/s13041-017-0292-0 (PMC5399341; doi:10.1186/s13041-017-0292-0)
Supplement: Supplementary file 4 — List of microbial taxa significantly altered in poly I:C and VPA mice. Only the taxa with more than 20% changes in abundance relative to CTL are shown. (XLSX 15 kb) [file 13041_2017_292_MOESM4_ESM.xlsx]

## Sheet: Sheet1
Poly I:C taxa					VPA taxa
Taxon	Fold Change	p-value	Age		Taxon	Fold Change	p-value	Age
p__Firmicutes;c__Bacilli;o__Lactobacillales;f__Enterococcaceae;g__Enterococcus;s__	1.86E-03 / 0	0.005	P21		p__Verrucomicrobia;c__Verrucomicrobiae;o__Verrucomicrobiales;f__Verrucomicrobiaceae;g__Akkermansia;s__muciniphila	609.45	0.046	P21
p__Verrucomicrobia;c__Verrucomicrobiae;o__Verrucomicrobiales;f__Verrucomicrobiaceae;g__Akkermansia;s__muciniphila	267.27	0.032	P21		p__Firmicutes;c__Clostridia;o__Clostridiales;f__[Tissierellaceae];g__Sporanaerobacter;s__	5.02	0.017	P21
p__Bacteroidetes;c__Bacteroidia;o__Bacteroidales;f__Porphyromonadaceae;g__Parabacteroides;Other	6.42	0.029	P21		p__Bacteroidetes;c__Bacteroidia;o__Bacteroidales;f__Porphyromonadaceae;g__Parabacteroides;Other	3.69	0.05	P21
p__Firmicutes;c__Clostridia;o__Clostridiales;f__[Tissierellaceae];g__Sporanaerobacter;s__	5.37	0.013	P21		p__Bacteroidetes;c__Bacteroidia;o__Bacteroidales;Other;Other;Other	1.3	0.042	P21
p__Actinobacteria;c__Coriobacteriia;o__Coriobacteriales;f__Coriobacteriaceae;g__;s__	5.26	0.03	P21		p__Proteobacteria;c__Alphaproteobacteria;o__Rhodospirillales;f__Acetobacteraceae;g__Acetobacter;s__	-1.78	0.044	P21
p__Firmicutes;c__Erysipelotrichi;o__Erysipelotrichales;f__Erysipelotrichaceae;g__Coprobacillus;s__	2.84	0.028	P21		p__Firmicutes;c__Clostridia;o__Clostridiales;f__Ruminococcaceae;Other;Other	-2.06	0.049	P21
p__Bacteroidetes;c__Bacteroidia;o__Bacteroidales;Other;Other;Other	1.38	0.011	P21		p__Firmicutes;c__Clostridia;o__Clostridiales;Other;Other;Other	-2.09	0.039	P21
p__Bacteroidetes;c__Bacteroidia;o__Bacteroidales;f__Prevotellaceae;g__Prevotella;s__	-1.6	0.048	P21		p__Firmicutes;c__Clostridia;o__Clostridiales;f__Ruminococcaceae;g__Oscillospira;s__	-2.4	0.035	P21
p__Proteobacteria;c__Alphaproteobacteria;o__Rhodospirillales;f__Acetobacteraceae;g__Acetobacter;s__	-1.66	0.044	P21		p__Firmicutes;c__Clostridia;o__Clostridiales;f__;g__;s__	-2.95	0.009	P21
p__Firmicutes;c__Clostridia;o__Clostridiales;f__Ruminococcaceae;Other;Other	-2.38	0.031	P21		p__Firmicutes;c__Clostridia;o__Clostridiales;f__Clostridiaceae;g__;s__	0 vs 1.95E-02	0.02	P28
p__Firmicutes;c__Clostridia;o__Clostridiales;f__Clostridiaceae;g__;s__	0 vs 2.86E-03	0.014	P28		p__Firmicutes;c__Clostridia;o__Clostridiales;f__Peptostreptococcaceae;g__;s__	0 vs 9.08E-03	0.014	P28
p__Bacteroidetes;c__Bacteroidia;o__Bacteroidales;f__Porphyromonadaceae;g__Parabacteroides;s__gordonii	0 vs 1.39E-03	0.041	P28		p__Firmicutes;c__Clostridia;o__Clostridiales;f__Veillonellaceae;g__Veillonella;s__parvula	0 vs 1.16E-03	0.026	P28
p__Firmicutes;c__Clostridia;o__Clostridiales;f__Lachnospiraceae;g__Anaerostipes;s__	18.9	0.014	P28		p__Proteobacteria;c__Gammaproteobacteria;o__Aeromonadales;f__Aeromonadaceae;g__;s__	0 vs 8.56E-04	0.047	P28
p__Bacteroidetes;c__Bacteroidia;o__Bacteroidales;f__Porphyromonadaceae;g__Parabacteroides;Other	12.85	0.002	P28		p__Firmicutes;c__Clostridia;o__Clostridiales;f__[Tissierellaceae];g__Sporanaerobacter;s__	10.89	0.002	P28
p__Firmicutes;c__Clostridia;o__Clostridiales;f__[Tissierellaceae];g__Sporanaerobacter;s__	7.42	0.032	P28		p__Proteobacteria;c__Deltaproteobacteria;o__Desulfovibrionales;f__Desulfovibrionaceae;g__Desulfovibrio;s__	5.78	0.022	P28
p__Actinobacteria;c__Coriobacteriia;o__Coriobacteriales;f__Coriobacteriaceae;g__Adlercreutzia;s__	3.06	0.007	P28		p__Firmicutes;c__Clostridia;o__Clostridiales;f__Lachnospiraceae;g__Blautia;s__	5.35	0.038	P28
p__Firmicutes;c__Clostridia;o__Clostridiales;f__Clostridiaceae;g__Clostridium;s__butyricum	2.06	0.01	P28		p__Bacteroidetes;c__Bacteroidia;o__Bacteroidales;f__Porphyromonadaceae;g__Parabacteroides;Other	4.23	0.001	P28
p__Bacteroidetes;c__Bacteroidia;o__Bacteroidales;f__S24-7;g__;s__	1.29	0.028	P28		p__Firmicutes;c__Bacilli;o__Turicibacterales;f__Turicibacteraceae;g__Turicibacter;s__	3.91	0.014	P28
p__Firmicutes;c__Clostridia;o__Clostridiales;f__Ruminococcaceae;g__Faecalibacterium;s__prausnitzii	-1.36	0.043	P28		p__Firmicutes;c__Clostridia;o__Clostridiales;f__Peptococcaceae;g__;s__	2.82	0.01	P28
p__Bacteroidetes;c__Bacteroidia;o__Bacteroidales;f__Bacteroidaceae;g__Bacteroides;s__	-1.61	0.002	P28		p__Firmicutes;c__Clostridia;o__Clostridiales;f__Lachnospiraceae;g__Coprococcus;s__	2.52	0.002	P28
p__Bacteroidetes;c__Bacteroidia;o__Bacteroidales;f__Bacteroidaceae;g__Bacteroides;Other	-1.9	0.002	P28		p__Firmicutes;c__Bacilli;o__Lactobacillales;f__Streptococcaceae;g__Lactococcus;s__garvieae	2.26	0.042	P28
p__Firmicutes;c__Clostridia;o__Clostridiales;f__[Mogibacteriaceae];Other;Other	-2.67	0.01	P28		p__Firmicutes;c__Clostridia;o__Clostridiales;Other;Other;Other	2.02	0.012	P28
p__Bacteroidetes;c__Bacteroidia;o__Bacteroidales;f__Porphyromonadaceae;g__Parabacteroides;s__distasonis	-3.06	0.02	P28		p__Firmicutes;c__Clostridia;o__Clostridiales;f__Lachnospiraceae;g__Dorea;s__	1.96	0.046	P28
p__Bacteroidetes;c__Bacteroidia;o__Bacteroidales;f__Prevotellaceae;g__Prevotella;s__	-3.41	0	P28		p__Firmicutes;c__Clostridia;o__Clostridiales;f__Lachnospiraceae;Other;Other	1.7	0.024	P28
p__Firmicutes;c__Erysipelotrichi;o__Erysipelotrichales;f__Erysipelotrichaceae;g__Coprobacillus;s__	-5.5	0.026	P28		p__Firmicutes;c__Clostridia;o__Clostridiales;f__[Mogibacteriaceae];Other;Other	1.61	0.031	P28
p__Tenericutes;c__Mollicutes;o__RF39;f__;g__;s__	-6.53	0.011	P28		p__Firmicutes;c__Clostridia;o__Clostridiales;f__Veillonellaceae;g__Megasphaera;s__	1.57	0.041	P28
p__Firmicutes;c__Bacilli;o__Lactobacillales;f__Lactobacillaceae;Other;Other	1.06E-03 vs 0	0.041	P28		p__Firmicutes;c__Clostridia;o__Clostridiales;f__Lachnospiraceae;g__;s__	1.56	0.039	P28
p__Bacteroidetes;c__Bacteroidia;o__Bacteroidales;f__Prevotellaceae;Other;Other	2.01E-03 vs 0	0.01	P28		p__Firmicutes;c__Clostridia;o__Clostridiales;f__Ruminococcaceae;g__Ruminococcus;s__	1.53	0.048	P28
p__Firmicutes;c__Clostridia;o__Clostridiales;f__Lachnospiraceae;g__Anaerostipes;s__	0 vs 0.038	0.003	P35		p__Firmicutes;c__Clostridia;o__Clostridiales;f__Ruminococcaceae;g__;s__	1.52	0.007	P28
p__Firmicutes;c__Bacilli;o__Lactobacillales;f__Lactobacillaceae;g__Lactobacillus;s__acidipiscis	0 vs 8.45E-04	0.041	P35		p__Bacteroidetes;c__Bacteroidia;o__Bacteroidales;f__Rikenellaceae;g__;s__	1.52	0.006	P28
p__Proteobacteria;c__Deltaproteobacteria;o__Desulfovibrionales;f__Desulfovibrionaceae;g__Desulfovibrio;s__	0 vs 8.09E-04	0.043	P35		p__Firmicutes;c__Bacilli;o__Lactobacillales;f__Lactobacillaceae;g__Lactobacillus;s__	-2.64	0.026	P28
p__Firmicutes;Other;Other;Other;Other;Other	7.84	0.004	P35		p__Firmicutes;c__Erysipelotrichi;o__Erysipelotrichales;f__Erysipelotrichaceae;g__;s__	-3.22	0.043	P28
p__Firmicutes;c__Bacilli;o__Bacillales;f__Planococcaceae;g__Sporosarcina;s__	6.4	0	P35		p__Bacteroidetes;c__Bacteroidia;o__Bacteroidales;f__Prevotellaceae;g__Prevotella;s__	-3.35	0	P28
p__Firmicutes;c__Bacilli;o__Bacillales;f__Staphylococcaceae;g__Staphylococcus;s__sciuri	6.11	0.004	P35		p__Firmicutes;c__Bacilli;o__Lactobacillales;f__Lactobacillaceae;Other;Other	1.06E-03 vs 0	0.041	P28
p__Firmicutes;c__Bacilli;o__Lactobacillales;f__Streptococcaceae;g__Lactococcus;s__garvieae	5.73	0.031	P35		p__Bacteroidetes;c__Bacteroidia;o__Bacteroidales;f__Prevotellaceae;Other;Other	2.01E-03 vs 0	0.01	P28
p__Bacteroidetes;c__Bacteroidia;o__Bacteroidales;f__Porphyromonadaceae;g__Parabacteroides;Other	5.54	0.008	P35		p__Firmicutes;c__Clostridia;o__Clostridiales;f__Peptostreptococcaceae;g__;s__	0 vs 0.012	0.021	P35
p__Firmicutes;c__Bacilli;o__Lactobacillales;Other;Other;Other	2.57	0.042	P35		p__Proteobacteria;c__Deltaproteobacteria;o__Desulfovibrionales;f__Desulfovibrionaceae;g__Desulfovibrio;s__	0 vs 1.91E-03	0.009	P35
p__Firmicutes;c__Bacilli;o__Lactobacillales;f__Lactobacillaceae;g__Lactobacillus;s__reuteri	2.46	0.026	P35		p__Firmicutes;c__Clostridia;o__Clostridiales;f__Clostridiaceae;g__SMB53;s__	0 vs 1.00E-03	0.05	P35
p__Firmicutes;c__Bacilli;o__Lactobacillales;f__Lactobacillaceae;g__Lactobacillus;Other	2.38	0.047	P35		p__Firmicutes;c__Bacilli;o__Lactobacillales;f__Streptococcaceae;g__Lactococcus;Other	0 vs 6.68E-04	0.042	P35
Other;Other;Other;Other;Other;Other	2.21	0.018	P35		p__Proteobacteria;c__Gammaproteobacteria;o__Enterobacteriales;f__Enterobacteriaceae;g__Proteus;s__	7.62	0.011	P35
p__Bacteroidetes;c__Bacteroidia;o__Bacteroidales;f__Bacteroidaceae;g__Bacteroides;s__ovatus	1.99	0.002	P35		p__Firmicutes;c__Clostridia;o__Clostridiales;f__Lachnospiraceae;g__Dorea;s__	4.34	0.004	P35
p__Bacteroidetes;c__Bacteroidia;o__Bacteroidales;f__Bacteroidaceae;g__Bacteroides;Other	1.73	0.006	P35		p__Firmicutes;c__Clostridia;o__Clostridiales;f__Peptococcaceae;g__;s__	4.12	0.007	P35
p__Bacteroidetes;c__Bacteroidia;o__Bacteroidales;f__Porphyromonadaceae;g__Parabacteroides;s__	1.66	0.02	P35		p__Firmicutes;Other;Other;Other;Other;Other	4	0.016	P35
p__Firmicutes;c__Clostridia;o__Clostridiales;f__Ruminococcaceae;g__;s__	1.66	0.011	P35		p__Proteobacteria;c__Deltaproteobacteria;o__Desulfovibrionales;f__Desulfovibrionaceae;g__;s__	3.91	0.005	P35
p__Firmicutes;c__Clostridia;o__Clostridiales;f__Peptococcaceae;g__rc4-4;s__	1.66	0.03	P35		p__Proteobacteria;c__Deltaproteobacteria;o__Desulfovibrionales;f__Desulfovibrionaceae;g__Bilophila;s__	3.51	0.004	P35
p__Firmicutes;c__Clostridia;o__Clostridiales;f__Lachnospiraceae;Other;Other	1.54	0.019	P35		p__Firmicutes;c__Clostridia;o__Clostridiales;f__Lachnospiraceae;g__Coprococcus;s__	3.08	0	P35
p__Bacteroidetes;c__Bacteroidia;o__Bacteroidales;f__Prevotellaceae;g__;s__	-1.46	0.017	P35		p__Firmicutes;c__Clostridia;o__Clostridiales;f__[Mogibacteriaceae];Other;Other	2.75	0.008	P35
p__Tenericutes;c__Mollicutes;o__RF39;f__;g__;s__	-1.54	0.049	P35		p__Bacteroidetes;c__Bacteroidia;o__Bacteroidales;f__Porphyromonadaceae;g__Parabacteroides;Other	2.73	0.006	P35
p__Bacteroidetes;c__Bacteroidia;o__Bacteroidales;f__Porphyromonadaceae;g__Parabacteroides;s__distasonis	-1.92	0.049	P35		p__Firmicutes;c__Clostridia;o__Clostridiales;f__Lachnospiraceae;Other;Other	2.7	0	P35
p__Firmicutes;c__Erysipelotrichi;o__Erysipelotrichales;f__Erysipelotrichaceae;g__;s__	-2.74	0.025	P35		p__Bacteroidetes;c__Bacteroidia;o__Bacteroidales;f__[Odoribacteraceae];g__Butyricimonas;s__	2.68	0.012	P35
p__Bacteroidetes;c__Bacteroidia;o__Bacteroidales;f__Prevotellaceae;g__Prevotella;s__	-3.28	0	P35		p__Firmicutes;c__Clostridia;o__Clostridiales;f__Christensenellaceae;g__;s__	2.59	0.018	P35
p__Actinobacteria;c__Coriobacteriia;o__Coriobacteriales;f__Coriobacteriaceae;g__;s__	-4.22	0.036	P35		p__Firmicutes;c__Bacilli;o__Lactobacillales;f__Streptococcaceae;g__Lactococcus;s__garvieae	2.57	0.034	P35
p__Proteobacteria;c__Gammaproteobacteria;o__Enterobacteriales;f__Enterobacteriaceae;Other;Other	-4.73	0.023	P35		p__Firmicutes;c__Clostridia;o__Clostridiales;f__Ruminococcaceae;g__;s__	1.87	0.001	P35
p__Firmicutes;c__Erysipelotrichi;o__Erysipelotrichales;f__Erysipelotrichaceae;g__Allobaculum;s__	-5.33	0.046	P35		p__Firmicutes;c__Clostridia;o__Clostridiales;f__Ruminococcaceae;g__Ruminococcus;s__	1.75	0.009	P35
					p__Bacteroidetes;c__Bacteroidia;o__Bacteroidales;f__Bacteroidaceae;g__Bacteroides;s__caccae	1.74	0.034	P35
					p__Firmicutes;c__Clostridia;o__Clostridiales;Other;Other;Other	1.61	0.043	P35
					p__Bacteroidetes;c__Bacteroidia;o__Bacteroidales;f__Rikenellaceae;g__;s__	1.55	0.005	P35
					p__Firmicutes;c__Bacilli;o__Lactobacillales;f__Enterococcaceae;g__Enterococcus;Other	1.5	0.045	P35
					p__Bacteroidetes;c__Bacteroidia;o__Bacteroidales;f__Bacteroidaceae;g__Bacteroides;Other	1.5	0.038	P35
					p__Bacteroidetes;c__Bacteroidia;o__Bacteroidales;f__Porphyromonadaceae;g__Parabacteroides;s__	1.34	0.039	P35
					p__Bacteroidetes;c__Bacteroidia;o__Bacteroidales;f__S24-7;g__;s__	-1.21	0.029	P35
					p__Bacteroidetes;c__Bacteroidia;o__Bacteroidales;f__Prevotellaceae;g__;s__	-1.56	0.007	P35
					p__Bacteroidetes;c__Bacteroidia;o__Bacteroidales;f__Prevotellaceae;g__Prevotella;s__	-2.07	0.001	P35
					p__Proteobacteria;c__Betaproteobacteria;o__Burkholderiales;f__Alcaligenaceae;g__Sutterella;s__	-2.15	0.036	P35
					p__Bacteroidetes;c__Bacteroidia;o__Bacteroidales;f__Porphyromonadaceae;g__Parabacteroides;s__distasonis	-2.42	0.025	P35
					p__Proteobacteria;c__Gammaproteobacteria;o__Enterobacteriales;f__Enterobacteriaceae;Other;Other	-3.35	0.034	P35
					p__Actinobacteria;c__Coriobacteriia;o__Coriobacteriales;f__Coriobacteriaceae;g__;s__	-4.32	0.035	P35
					p__Firmicutes;c__Erysipelotrichi;o__Erysipelotrichales;f__Erysipelotrichaceae;g__;s__	-4.65	0.009	P35
					p__Firmicutes;c__Erysipelotrichi;o__Erysipelotrichales;f__Erysipelotrichaceae;g__Allobaculum;s__	-10.13	0.032	P35
