# Supplementary material for: Modeling environmental risk factors of autism in mice induces IBD-related gut microbial dysbiosis and hyperserotonemia
Source: Mol Brain. 2017 Apr 20;10:14. doi: 10.1186/s13041-017-0292-0 (PMC5399341; doi:10.1186/s13041-017-0292-0)
Supplement: Supplementary file 5 — List of metabolic pathways significantly altered in ASD mice. Only the pathways with more than 5% changes relative to CTL are shown. (XLSX 14 kb) [file 13041_2017_292_MOESM5_ESM.xlsx]

## Sheet: Sheet1
Poly I:C pathways					VPA pathways
KEGG pathway	% change	p-value	Age		KEGG pathway	% change	p-value	Age
Steroid biosynthesis	10810.7	0.032	P21		Steroid biosynthesis	23775.2	0.043	P21
Fluorobenzoate degradation	1633.15	0.031	P21		Fluorobenzoate degradation	3545.1	0.043	P21
Transcription related proteins	124.39	0.013	P21		Ion channels	76.61	0.002	P21
Steroid hormone biosynthesis	27.94	0.04	P21		Steroid hormone biosynthesis	48.87	0.042	P21
Lipoic acid metabolism	10.07	0.023	P21		Penicillin and cephalosporin biosynthesis	19.43	0.012	P21
Lipopolysaccharide biosynthesis	9.92	0.045	P21		Proximal tubule bicarbonate reclamation	15.88	0.017	P21
Lipopolysaccharide biosynthesis proteins	8.84	0.04	P21		beta-Lactam resistance	14.57	0.032	P21
Pores ion channels	8.37	0.036	P21		Glycosaminoglycan degradation	13.69	0.017	P21
NOD-like receptor signaling pathway	7.52	0.007	P21		Lipoic acid metabolism	12.58	0.004	P21
N-Glycan biosynthesis	7.4	0.032	P21		Geraniol degradation	12.37	0.022	P21
Inorganic ion transport and metabolism	7.23	0.01	P21		Protein digestion and absorption	11.99	0.047	P21
Cell motility and secretion	6.34	0.034	P21		Sulfur metabolism	10.52	0.011	P21
Glycosyltransferases	6.13	0.012	P21		Cell motility and secretion	10.36	0.021	P21
Sulfur metabolism	5.94	0.017	P21		Pores ion channels	10.34	0.021	P21
Biosynthesis of vancomycin group antibiotics	5.82	0.032	P21		Lipopolysaccharide biosynthesis	10.24	0.032	P21
Protein processing in endoplasmic reticulum	5.76	0.047	P21		Inorganic ion transport and metabolism	10.09	0.011	P21
RNA transport	-5.65	0.032	P21		Ubiquinone and other terpenoid-quinone biosynthesis	10.05	0.028	P21
Benzoate degradation	-13.61	0.014	P21		Benzoate degradation	-11.45	0.026	P21
Dioxin degradation	-44.48	0.038	P21		ABC transporters	-15.25	0.041	P21
Bile secretion	2.49E-04 vs 0	0.041	P21		Porphyrin and chlorophyll metabolism	-16.48	0.011	P21
Non-homologous end-joining	83.32	0.041	P28		Transporters	-16.53	0.043	P21
Amyotrophic lateral sclerosis (ALS)	13.7	0.002	P28		Nitrotoluene degradation	-33.47	0.043	P21
Nucleotide metabolism	10.17	0.01	P28		Dioxin degradation	-38.91	0.044	P21
Tryptophan metabolism	8.18	0.004	P28		Xylene degradation	-51.69	0.041	P21
PPAR signaling pathway	-6.08	0.039	P28		Bacterial chemotaxis	-57.14	0.028	P21
Vibrio cholerae pathogenic cycle	-6.39	0.04	P28		Bacterial motility proteins	-57.32	0.037	P21
Phenylpropanoid biosynthesis	-6.96	0.004	P28		Bladder cancer	-61.03	0.044	P21
Steroid hormone biosynthesis	-30.03	0.007	P28		Flagellar assembly	-68.6	0.025	P21
Biosynthesis of siderophore group nonribosomal peptides	-30.77	0.008	P28		Electron transfer carriers	-80.76	0.007	P21
Carbohydrate digestion and absorption	-34.57	0.049	P28		Sporulation	-82.25	0.018	P21
Ubiquitin system	-54.93	0.006	P28		Various types of N-glycan biosynthesis	-89.81	0.035	P21
Arachidonic acid metabolism	-59.69	0.001	P28		Ether lipid metabolism	-111.02	0.027	P21
Carotenoid biosynthesis	294.49	0.036	P35		G protein-coupled receptors	931.81	0.016	P28
Non-homologous end-joining	195.28	0.034	P35		Stilbenoid, diarylheptanoid and gingerol biosynthesis	49.88	0.008	P28
Ion channels	86	0	P35		Styrene degradation	47.53	0.022	P28
Apoptosis	74.48	0.038	P35		Apoptosis	46.25	0.011	P28
Basal transcription factors	42.68	0.033	P35		Chlorocyclohexane and chlorobenzene degradation	39.8	0.042	P28
Steroid hormone biosynthesis	34.03	0.019	P35		Ion channels	37.58	0.003	P28
Tetracycline biosynthesis	15.94	0.007	P35		Germination	31.58	0.05	P28
Biosynthesis of unsaturated fatty acids	11.25	0.027	P35		Nitrotoluene degradation	31.19	0.047	P28
Sulfur relay system	9.7	0.035	P35		Phosphotransferase system (PTS)	25.28	0.045	P28
Aminobenzoate degradation	8.2	0.005	P35		Biosynthesis of ansamycins	10.39	0.042	P28
Chloroalkane and chloroalkene degradation	6.71	0.029	P35		Geraniol degradation	-12.42	0.047	P28
Insulin signaling pathway	5.96	0.039	P35		Adipocytokine signaling pathway	-14.35	0.047	P28
Sulfur metabolism	5.53	0.01	P35		Carbohydrate digestion and absorption	-28.52	0.035	P28
Biosynthesis of siderophore group nonribosomal peptides	-20.61	0.026	P35		Arachidonic acid metabolism	-38.7	0.008	P28
Arachidonic acid metabolism	-27.29	0.029	P35		Betalain biosynthesis	262.27	0.006	P35
					Indole alkaloid biosynthesis	262.27	0.006	P35
					Carotenoid biosynthesis	53.2	0.001	P35
					Styrene degradation	40.49	0.044	P35
					Ion channels	34.38	0.022	P35
					Sporulation	34.19	0.041	P35
					Xylene degradation	31.86	0.025	P35
					Dioxin degradation	28.38	0.017	P35
					Steroid hormone biosynthesis	23.29	0.027	P35
					N-Glycan biosynthesis	-10.53	0.009	P35
					Lipopolysaccharide biosynthesis	-13.19	0.042	P35
					Glycan biosynthesis and metabolism	-13.22	0.018	P35
					Ubiquinone and other terpenoid-quinone biosynthesis	-13.49	0.032	P35
					Cellular antigens	-14.48	0.032	P35
					Toluene degradation	-18.74	0.021	P35
					Arachidonic acid metabolism	-30.04	0.018	P35
					1,1,1-Trichloro-2,2-bis(4-chlorophenyl)ethane (DDT) degradation	-126.62	0.044	P35
